# Supplementary material for: Comprehensive analysis of metabolome and transcriptome reveals the mechanism of color formation in different leave of Loropetalum Chinense var. Rubrum
Source: BMC Plant Biol. 2023 Mar 8;23:133. doi: 10.1186/s12870-023-04143-9 (PMC9993627; doi:10.1186/s12870-023-04143-9)
Supplement: Supplementary file 5 — Additional file 5: Table S4. Statistical analysis of L. chinense var. rubrum reads in 9 libraries (Each sample was repeated three times) [file 12870_2023_4143_MOESM5_ESM.xlsx]

## Sheet: GL vs PL KEGG
Table S8.KEGG annotation of different metabolic pathways
#KEGG_n	15	KEGG_N	90
#Pathway	ko_ID	Unique compound	compound	Uni_all	compound_all
Anthocyanin biosynthesis	ko00942	5	7	15	90	pme1793;pme1398;pme3391;pme1777;pmb0550	C08725+C12138+C12139+C08639+C08604
Flavone and flavonol biosynthesis	ko00944	4	20	15	90	pme3407;pmb3006;pme0333;pme3401	C12633+C04608+C12627+C11620
Flavonoid biosynthesis	ko00941	3	36	15	90	pme1662;pme0372;pme1521	C09833+C09099+C01617
Biosynthesis of phenylpropanoids	ko01061	1	14	15	90	pme1521	C01617
Metabolic pathways	ko01100	1	16	15	90	pme1521	C01617
Biosynthesis of secondary metabolites	ko01110	2	31	15	90	pme1521;pme1662	C01617+C09833

## Sheet: GL vs ML KEGG
#KEGG_n	15	KEGG_N	87
#Pathway	ko_ID	Unique compound	compound	Uni_all	compound_all
Anthocyanin biosynthesis	ko00942	5	6	15	87	pme3609;pme1793;pme1398;pmb0550;pme1777	C05905+C08725+C12138+C08604+C08639
Flavone and flavonol biosynthesis	ko00944	2	19	15	87	pme3401;pme0333	C11620+C12627
Flavonoid biosynthesis	ko00941	5	35	15	87	pme3393;pme3609;pme3464;pme2957;pmf0344	C01378+C05905+C05334+C06561+C12128
Biosynthesis of phenylpropanoids	ko01061	2	14	15	87	pme2957;pme3609	C06561+C05905
Metabolic pathways	ko01100	2	16	15	87	pme3609;pme2957	C05905+C06561
Biosynthesis of secondary metabolites	ko01110	4	31	15	87	pmf0344;pme2957;pme3464;pme3609	C12128+C06561+C05334+C05905

## Sheet: ML vs PL KEGG
#KEGG_n	18	KEGG_N	89
#Pathway	ko_ID	Unique compound	compound	Uni_all	compound_all
Flavone and flavonol biosynthesis	ko00944	3	20	18	89	pme3407;pma6389;pme0363	C12633+C04444+C04293
Flavonoid biosynthesis	ko00941	6	36	18	89	pmf0115;pme0324;pmf0344;pme0001;pme2963;pme3393	C10044+C10028+C12128+C09806+C00974+C01378
Anthocyanin biosynthesis	ko00942	3	7	18	89	pme3391;pme1777;pme1793	C12139+C08639+C08725
Biosynthesis of phenylpropanoids	ko01061	1	14	18	89	pme2963	C00974
Metabolic pathways	ko01100	1	16	18	89	pme2963	C00974
Biosynthesis of secondary metabolites	ko01110	2	31	18	89	pmf0344;pme2963	C12128+C00974
Isoflavonoid biosynthesis	ko00943	1	9	18	89	pme3208	C16195
