# Supplementary material for: Comprehensive analysis of metabolome and transcriptome reveals the mechanism of color formation in different leave of Loropetalum Chinense var. Rubrum
Source: BMC Plant Biol. 2023 Mar 8;23:133. doi: 10.1186/s12870-023-04143-9 (PMC9993627; doi:10.1186/s12870-023-04143-9)
Supplement: Supplementary file 7 — Additional file 7: Table S6. The unigenes were successfully annotated to the seven databases [file 12870_2023_4143_MOESM7_ESM.xlsx]

## Sheet: Sheet1
Table S10 qRT-PCR data for structural and transcriptional factors
Sample	actin mean	Cq	Cq Mean	△CQ	△△CQ	2△△CQ	AVERAGE	SE	Sample	actin mean	Cq	Cq Mean	△CQ	△△CQ	2△△CQ	AVERAGE	SE	Sample	actin mean	Cq	Cq Mean	△CQ		△△CQ	2△△CQ	AVERAGE	SE
ML									PL									GL
ANR1217M	23.5489	29.9927	30.2179	6.44381	-1.6015	3.03459	2.3692	0.638635	ANR1217P	25.7349	35.5637	35.3803	9.82884	1.78353	0.290471	0.29519	0.0359605	ANR1217G	24.1019	32.1472	31.98	8.04531	7.87808	-0.167227	1.1229	1.00448	0.116238
ANR1217M	23.5489	30.4432	30.2179	6.89431	-0.816551	1.76119			ANR1217P	25.7349	35.0309	35.3803	9.29606	1.5852	0.333277			ANR1217G	24.1019	31.8127	31.98	7.71086	7.87808	0.167227	0.890553
ANR1217M	23.5489	30.2179	30.2179	6.66906	-1.20903	2.31181			ANR1217P	25.7349	35.5463	35.3803	9.81142	1.93334	0.261822			ANR1217G	24.1019	31.98	31.98	7.87808	7.87808	0	1
CYP75A1815M	25.7349	18.2441	18.1724	-7.49084	-0.568478	1.48296	1.50827	0.0365285	CYP75A1815P	23.5489	16.552	16.4674	-6.99691	-0.0745467	1.05303	1.08961	0.1755	CYP75A1815G	24.1019	17.1795	17.132	-6.92236	-6.96986	-0.0475001	1.03347	1.00046	0.0370076
CYP75A1815M	25.7349	18.1433	18.1724	-7.59155	-0.632406	1.55015			CYP75A1815P	23.5489	16.233	16.4674	-7.31588	-0.356727	1.28052			CYP75A1815G	24.1019	17.1427	17.132	-6.95915	-6.96986	-0.0107102	1.00745
CYP75A1815M	25.7349	18.1299	18.1724	-7.60504	-0.576967	1.49171			CYP75A1815P	23.5489	16.6173	16.4674	-6.93155	0.0965228	0.935285			CYP75A1815G	24.1019	17.0738	17.132	-7.02807	-6.96986	0.0582104	0.960455
CYP75A1716M	21.6689	18.2959	18.4075	-3.37302	-0.997552	1.99661	2.29835	0.499371	CYP75A1815P	19.8398	17.4792	17.4233	-2.36059	0.0148785	0.98974	1.284	0.295778	CYP75A1716G	22.4958	20.1204	20.4138	-2.37547	-2.08206	0.293414	0.815969	1.01302	0.197777
CYP75A1716M	21.6689	18.5864	18.4075	-3.08244	-1.01699	2.02369			CYP75A1815P	19.8398	17.4171	17.4233	-2.42272	-0.357266	1.281			CYP75A1716G	22.4958	20.4304	20.4138	-2.06546	-2.08206	-0.0166008	1.01157
CYP75A1716M	21.6689	18.3402	18.4075	-3.32869	-1.52344	2.87477			CYP75A1815P	19.8398	17.3735	17.4233	-2.46633	-0.661087	1.58127			CYP75A1716G	22.4958	20.6906	20.4138	-1.80525	-2.08206	-0.276813	1.21152
CYP75A2846M	23.6608	19.3205	19.4517	-4.34023	0.589355	0.66464	0.798103	0.225077	CYP75A2846P	23.3792	19.3844	19.2592	-3.99484	0.934746	0.523135	0.757374	0.235779	CYP75A2846G	24.2275	19.2979	19.6578	-4.92958	-4.56974	0.359841	0.77925	1.02746	0.298377
CYP75A2846M	23.6608	19.583	19.4517	-4.07781	0.574108	0.671702			CYP75A2846M	23.3792	19.134	19.2592	-4.24517	0.406745	0.754323			CYP75A2846M	24.2275	19.5756	19.6578	-4.65192	-4.56974	0.0821769	0.944631
CYP75A2846M	23.6608	19.4517	19.4517	-4.20902	-0.0812955	1.05797			CYP75A2846M	23.3792	19.2592	19.2592	-4.12	0.00771893	0.994664			CYP75A2846M	24.2275	20.0998	19.6578	-4.12772	-4.56974	-0.442018	1.3585
CYP75A2909M	23.1091	18.6473	18.2185	-4.46181	1.41764	0.374324	0.472107	0.0922641	CYP75A2909P	23.475	18.1159	18.1478	-5.35913	0.520317	0.697219	0.635246	0.0923797	CYP75A2909G	23.6834	17.8039	17.6907	-5.87945	-5.99265	-0.113207	1.08163	1.0019	0.075756
CYP75A2909M	23.1091	17.9493	18.2185	-5.15988	0.84263	0.557626			CYP75A2909P	23.475	18.03	18.1478	-5.44495	0.55756	0.67945			CYP75A2909G	23.6834	17.6808	17.6907	-6.00251	-5.99265	0.00985851	0.99319
CYP75A2909M	23.1091	18.0589	18.2185	-5.05018	1.04582	0.48437			CYP75A2909P	23.475	18.2975	18.1478	-5.17753	0.91847	0.52907			CYP75A2909G	23.6834	17.5874	17.6907	-6.096	-5.99265	0.103348	0.93087
UFGT1649M	20.2986	21.079	21.056	0.780433	0.427741	0.743425	0.955382	0.334116	UFGT1649P	22.508	21.5187	21.5518	-0.989302	-1.34199	2.53501	3.078	0.769016	UFGT1649G	20.7282	21.0809	21.3658	0.352692	0.637645	0.284953	0.820768	1.02785	0.306341
UFGT1649M	20.2986	21.1112	21.056	0.812606	0.354418	0.782185			UFGT1649P	22.508	21.5115	21.5518	-0.996512	-1.4547	2.741			UFGT1649G	20.7282	21.1864	21.3658	0.458188	0.637645	0.179457	0.883035
UFGT1649M	20.2986	20.9778	21.056	0.679244	-0.422811	1.34054			UFGT1649P	22.508	21.6253	21.5518	-0.882709	-1.98476	3.95798			UFGT1649G	20.7282	21.8303	21.3658	1.10206	0.637645	-0.46441	1.37975
UFGT1839M	20.2986	18.7898	18.3631	-1.50872	-3.17542	9.03433	13.0742	3.89884	UFGT1839P	22.508	18.1365	18.243	-4.37144	-6.03814	65.7144	63.6881	2.26852	UFGT1839G	20.7282	22.3949	22.4555	1.6667	1.72733	0.0606366	0.958841	1.00397	0.111303
UFGT1839M	20.2986	18.1315	18.3631	-2.16704	-4.07166	16.8148			UFGT1839P	22.508	18.41	18.243	-4.09792	-6.00254	64.1127			UFGT1839G	20.7282	22.6328	22.4555	1.90462	1.72733	-0.177286	1.13075
UFGT1839M	20.2986	18.1679	18.3631	-2.13064	-3.74132	13.3737			UFGT1839P	22.508	18.1823	18.243	-4.32565	-5.93634	61.2373			UFGT1839G	20.7282	22.3389	22.4555	1.61068	1.72733	0.116649	0.922327
UFGT1836M	21.5401	23.4634	23.2928	1.92332	-0.139225	1.10131	1.47412	0.336435	UFGT1836P	22.5388	22.0823	21.9538	-0.456504	-2.51905	5.73204	7.4172	1.46264	UFGT1836G	22.8073	24.8698	25.0926	2.06255	2.28531	0.222765	0.856921	1.0062	0.134034
UFGT1836M	21.5401	23.2425	23.2928	1.70245	-0.647009	1.56592			UFGT1836P	22.5388	21.8252	21.9538	-0.713576	-3.06303	8.35727			UFGT1836G	22.8073	25.1567	25.0926	2.34946	2.28531	-0.0641451	1.04547
UFGT1836M	21.5401	23.1724	23.2928	1.63235	-0.811576	1.75513			UFGT1836P	22.5388	21.9538	21.9538	-0.58504	-3.02897	8.16227			UFGT1836G	22.8073	25.2512	25.0926	2.44393	2.28531	-0.15862	1.11622
UFGT3273M	20.2986	22.5093	22.3941	2.21072	0.455203	0.729408	0.869165	0.125919	UFGT3273P	22.508	22.3184	21.8039	-0.189529	-1.94504	3.8505	6.32305	2.32925	UFGT3273G	20.7282	22.4837	22.6108	1.75552	1.88263	0.127118	0.915659	1.00321	0.0991322
UFGT3273M	20.2986	22.3018	22.3941	2.0032	0.145108	0.904312			UFGT3273P	22.508	21.2827	21.8039	-1.22529	-3.08338	8.47599			UFGT3273G	20.7282	22.5863	22.6108	1.85809	1.88263	0.0245434	0.983132
UFGT3273M	20.2986	22.3712	22.3941	2.07263	0.0383378	0.973776			UFGT3273P	22.508	21.8105	21.8039	-0.697462	-2.73176	6.64264			UFGT3273G	20.7282	22.7625	22.6108	2.0343	1.88263	-0.151662	1.11085
MYB1057M	24.2784	26.0483	26.0303	1.76989	0.0418442	0.971412	1.22355	0.274696	MYB1057P	23.2551	25.7955	25.558	2.54039	0.812336	0.569459	0.847779	0.243095	MYB1057G	23.6893	25.4173	25.7082	1.72805	2.0189	0.290855	0.817417	1.01467	0.212724
MYB1057M	24.2784	26.0354	26.0303	1.75695	-0.242396	1.18296			MYB1057P	23.2551	25.3204	25.558	2.06526	0.0659109	0.955342			MYB1057G	23.6893	25.6886	25.7082	1.99934	2.0189	0.0195594	0.986534
MYB1057M	24.2784	26.0072	26.0303	1.72878	-0.600542	1.51629			MYB1057P	23.2551	25.558	25.558	2.30282	-0.0264983	1.01854			MYB1057G	23.6893	26.0186	25.7082	2.32932	2.0189	-0.310414	1.24006
MYB1221M	23.8076	20.3812	19.6314	-3.42633	0.331891	0.794494	1.23003	0.377183	MYB1221P	23.1774	19.483	19.5307	-3.69443	0.0637899	0.956747	0.826416	0.115967	MYB1221G	24.8824	21.1242	20.9515	-3.75822	-3.93088	-0.172657	1.12713	1.0121	0.184254
MYB1221M	23.8076	19.492	19.6314	-4.31552	-0.534658	1.4486			MYB1221P	23.1774	19.8415	19.5307	-3.33594	0.444914	0.734628			MYB1221G	24.8824	21.1015	20.9515	-3.78086	-3.93088	-0.150021	1.10959
MYB1221M	23.8076	19.0209	19.6314	-4.78661	-0.533051	1.44699			MYB1221P	23.1774	19.2678	19.5307	-3.90959	0.343965	0.787873			MYB1221G	24.8824	20.6288	20.9515	-4.25356	-3.93088	0.322679	0.799584
MAD1235M	23.3792	19.2893	19.1912	-4.08989	-0.0945611	1.06774	1.06643	0.0607641	MAD1235P	23.6608	20.6426	20.8261	-3.01818	0.977144	0.507984	0.421413	0.076983	MAD1235G	24.2275	20.2322	20.1307	-3.99533	-4.09678	-0.101455	1.07285	1.00133	0.0638572
MAD1235M	23.3792	19.0366	19.1912	-4.34261	-0.17189	1.12653			MAD1235P	23.6608	20.8279	20.8261	-2.83285	1.33788	0.395603			MAD1235G	24.2275	20.0568	20.1307	-4.17072	-4.09678	0.0739433	0.950038
MAD1235M	23.3792	19.2477	19.1912	-4.13153	-0.00723365	1.00503			MAD1235P	23.6608	21.0078	20.8261	-2.65297	1.47132	0.360651			MAD1235G	24.2275	20.1032	20.1307	-4.12429	-4.09678	0.0275114	0.981111
AP2-Like1779M	23.6608	20.4966	20.5924	-3.16415	-0.53265	1.44658	1.47366	0.118094	AP2-Like1779P	23.3792	20.224	20.4528	-3.15525	-0.523742	1.43768	1.3387	0.15057	AP2-Like1779G	24.2275	21.596	21.7155	-2.6315	-2.51196	0.11954	0.920481	1.00179	0.0726172
AP2-Like1779M	23.6608	20.7774	20.5924	-2.88337	-0.455713	1.37146			AP2-Like1779P	23.3792	20.4528	20.4528	-2.92642	-0.498765	1.413			AP2-Like1779G	24.2275	21.7998	21.7155	-2.42765	-2.51196	-0.0843111	1.06018
AP2-Like1779M	23.6608	20.5033	20.5924	-3.15746	-0.680724	1.60294			AP2-Like1779P	23.3792	20.6816	20.4528	-2.69759	-0.220854	1.16542			AP2-Like1779G	24.2275	21.7508	21.7155	-2.47673	-2.51196	-0.0352293	1.02472
AP2-Like2234M	20.2986	30.1303	29.8345	9.83178	-0.0374494	1.0263	1.65753	0.987193	AP2-Like2234P	22.508	30.9176	31.017	8.40963	-1.4596	2.75031	3.08796	0.730033	AP2-Like2234G	20.7282	30.5974	30.8386	9.86923	10.1104	0.241201	0.84604	1.03381	0.340852
AP2-Like2234M	20.2986	29.9339	29.8345	9.63534	-0.203048	1.15113			AP2-Like2234P	22.508	30.9746	31.017	8.46662	-1.37177	2.58788			AP2-Like2234G	20.7282	30.5666	30.8386	9.83838	10.1104	0.272048	0.828143
AP2-Like2234M	20.2986	29.4393	29.8345	9.14075	-1.48293	2.79516			AP2-Like2234P	22.508	31.1587	31.017	8.65073	-1.97295	3.9257			AP2-Like2234G	20.7282	31.3519	30.8386	10.6237	10.1104	-0.513249	1.42726
BZIP3720M	20.2986	23.724	23.9796	3.42546	0.0476057	0.967541	0.890122	0.205396	BZIP3720P	22.508	25.4679	25.5288	2.95997	-0.41788	1.33596	1.38219	0.110041	BZIP3720G	20.7282	24.1061	24.213	3.37785	3.48478	0.106926	0.928565	1.00141	0.0644258
BZIP3720M	20.2986	24.4604	23.9796	4.16185	0.605446	0.657268			BZIP3720P	22.508	25.6827	25.5288	3.17478	-0.381621	1.3028			BZIP3720G	20.7282	24.2846	24.213	3.5564	3.48478	-0.0716245	1.0509
BZIP3720M	20.2986	23.7544	23.9796	3.45581	-0.0642723	1.04556			BZIP3720P	22.508	25.4356	25.5288	2.92763	-0.592449	1.5078			BZIP3720G	20.7282	24.2483	24.213	3.52008	3.48478	-0.0353012	1.02477
WD2173M	24.2784	21.8301	21.8301	-2.44827	0.111154	0.925847	0.931759	0.0246658	WD2173P	23.2551	20.6162	20.7302	-2.63895	-0.0795296	1.05667	0.984871	0.084787	WD2173G	23.6893	21.1298	21.1387	-2.55942	-2.55057	0.00884848	0.993885	1.0001	0.0174742
WD2173M	24.2784	21.8435	21.8301	-2.43493	0.135131	0.910587			WD2173P	23.2551	20.8511	20.7302	-2.40409	0.165965	0.891332			WD2173G	23.6893	21.1192	21.1387	-2.57006	-2.55057	0.0194852	0.986585
WD2173M	24.2784	21.8168	21.8301	-2.46161	0.0606319	0.958844			WD2173P	23.2551	20.7234	20.7302	-2.53174	-0.00950326	1.00661			WD2173G	23.6893	21.167	21.1387	-2.52224	-2.55057	-0.0283337	1.01983
WD1867M	20.2986	22.5093	22.3941	2.21072	0.455203	0.729408	0.869165	0.125919	WD1867P	22.508	22.3184	21.8039	-0.189529	-1.94504	3.8505	6.32305	2.32925	WD1867G	20.7282	22.4837	22.6108	1.75552	1.88263	0.127118	0.915659	1.00321	0.0991322
WD1867M	20.2986	22.3018	22.3941	2.0032	0.145108	0.904312			WD1867P	22.508	21.2827	21.8039	-1.22529	-3.08338	8.47599			WD1867G	20.7282	22.5863	22.6108	1.85809	1.88263	0.0245434	0.983132
WD1867M	20.2986	22.3712	22.3941	2.07263	0.0383378	0.973776			WD1867P	22.508	21.8105	21.8039	-0.697462	-2.73176	6.64264			WD1867G	20.7282	22.7625	22.6108	2.0343	1.88263	-0.151662	1.11085
BH1631M	22.2604	23.6289	23.4561	1.36856	-1.05909	2.08362	2.03147	0.0868523	BH1631P	22.2604	23.64	23.6406	1.37963	-1.04802	2.06769	1.79945	0.26392	BH1631G	23.4801	25.9077	25.6975	2.42765	2.21738	-0.21027	1.1569	1.00621	0.138423
BH1631M	22.2604	23.3879	23.4561	1.12752	-1.05629	2.07958			BH1631P	22.2604	23.8212	23.6406	1.56082	-0.622996	1.54007			BH1631G	23.4801	25.6639	25.6975	2.18382	2.21738	0.0335634	0.977004
BH1631M	22.2604	23.3515	23.4561	1.09117	-0.949504	1.93121			BH1631P	22.2604	23.4606	23.6406	1.20024	-0.84043	1.79058			BH1631G	23.4801	25.5208	25.6975	2.04067	2.21738	0.176707	0.88472
