# Supplementary material for: Comprehensive analysis of metabolome and transcriptome reveals the mechanism of color formation in different leave of Loropetalum Chinense var. Rubrum
Source: BMC Plant Biol. 2023 Mar 8;23:133. doi: 10.1186/s12870-023-04143-9 (PMC9993627; doi:10.1186/s12870-023-04143-9)
Supplement: Supplementary file 8 — Additional file 8: Table S7. Number of DEGs in tricolor leaves [file 12870_2023_4143_MOESM8_ESM.xlsx]

## Sheet: Sheet1
Table S11.R2 of key anthocyanin biosynthesis related genes in leaves of L. chinense var. rubrum
R2	ANR1217	CYP75A2846	CYP75A1716	CYP75A1815	CYP75A2909	UFGT1649	UFGT1839
MYB1057	0.875	0.391	0.366	0.328	0.274	-0.73	-0.221
MYB1221	0.981	0.894	0.881	0.861	0.831	-0.999	-0.799
MADS1235	0.974	0.908	0.896	0.877	0.849	-1	-0.818
AP2like1799	0.942	0.949	0.94	0.925	0.902	-0.996	-0.877
AP2like2234	-0.918	-0.968	-0.96	-0.948	-0.929	0.987	0.907
bZIP3720	-0.913	-0.971	-0.964	-0.952	-0.933	0.985	0.912
WD2173	-0.859	-0.362	-0.336	-0.299	-0.244	0.708	0.19
WD1867	-0.934	-0.956	-0.947	-0.934	-0.912	0.993	0.888
bHLH1631	-0.935	-0.955	-0.947	-0.933	-0.912	0.993	0.888
