# Supplementary material for: Comprehensive analysis of metabolome and transcriptome reveals the mechanism of color formation in different leave of Loropetalum Chinense var. Rubrum
Source: BMC Plant Biol. 2023 Mar 8;23:133. doi: 10.1186/s12870-023-04143-9 (PMC9993627; doi:10.1186/s12870-023-04143-9)
Supplement: Supplementary file 11 — Additional file 11: Table S9. FPKM of key anthocyanin biosynthesis-related genes in leaves of L. chinense var. rubrum [file 12870_2023_4143_MOESM11_ESM.xlsx]

## Sheet: Sheet1
Table S1. Detection Data of Various Physiological Characteristics of ML,PL and GL Tricolor Leaves
total anthocyanins concentration (mg g-1 FW)
Materials	Repeat1	Repeat2	Repeat3	Repeat4	Repeat5	Repeat6	average	Standard deviation
ML	15.369	16.797	16.074	16.034	16.622	15.414	16.0517	0.592329
PL	26.609	29.918	27.686	26.71	29.466	27.467	27.976	1.40043
GL	2.984	4.329	4.901	2.029	4.321	3.672	3.706	1.05158
chlorophyll A concentration (mg g-1 FW)
Materials	Repeat1	Repeat2	Repeat3	Repeat4	Repeat5	Repeat6	average	Standard deviation
ML	0.26	0.24	0.25	0.26	0.24	0.25	0.25	0.00894427
PL	0.21	0.22	0.24	0.22	0.22	0.24	0.225	0.0122474
GL	0.82	0.81	0.83	0.82	0.81	0.83	0.82	0.00894427
chlorophyll b concentration (mg g-1 FW)
Materials	Repeat1	Repeat2	Repeat3	Repeat4	Repeat5	Repeat6	average	Standard deviation
ML	0.12	0.13	0.12	0.12	0.13	0.12	0.123333	0.00516398
PL	0.13	0.12	0.13	0.12	0.12	0.13	0.125	0.00547723
GL	0.47	0.46	0.48	0.47	0.46	0.48	0.47	0.00894427
Carotenoid concentration (mg g-1 FW)
Materials	Repeat1	Repeat2	Repeat3	Repeat4	Repeat5	Repeat6	average	Standard deviation
ML	0.09	0.09	0.09	0.08	0.09	0.09	0.0883333	0.00408248
PL	0.08	0.08	0.09	0.08	0.08	0.09	0.0833333	0.00516398
GL	0.13	0.13	0.14	0.13	0.13	0.14	0.133333	0.00516398
total chlorophyll concentration (mg g-1 FW)
Materials	Repeat1	Repeat2	Repeat3	Repeat4	Repeat5	Repeat6	average	Standard deviation
ML	0.38	0.37	0.38	0.38	0.37	0.38	0.376667	0.00516398
PL	0.34	0.34	0.37	0.34	0.34	0.37	0.35	0.0154919
GL	1.29	1.27	1.3	1.29	1.27	1.3	1.28667	0.0136626
