# Supplementary material for: Comprehensive analysis of metabolome and transcriptome reveals the mechanism of color formation in different leave of Loropetalum Chinense var. Rubrum
Source: BMC Plant Biol. 2023 Mar 8;23:133. doi: 10.1186/s12870-023-04143-9 (PMC9993627; doi:10.1186/s12870-023-04143-9)
Supplement: Supplementary file 13 — Additional file 13: Table S11. R2 of key anthocyanin biosynthesis-related [file 12870_2023_4143_MOESM13_ESM.xls]

## Sheet: significant_compound_count
group name	All sig diff	down regulated	up regulated
MLTCGL_vs_MLTCML	37	4	33
MLTCGL_vs_MLTCPL	35	4	31
MLTCML_vs_MLTCPL	41	15	26

## Sheet: GL vs ML
Table S3. Differential metabolites between GL, ML, and PL
Differential metabolites between GL and ML
Index	Compounds	Class	GL1	GL2	GL3	ML1	ML2	ML3	VIP	Fold_Change	LogFC	type
pme0208	Amentoflavone	Flavone	140000	94000	145000	8660	26400	15100	1.46	0.132348	-2.91759	down
pme1667	Isovitexin 7-O-glucoside (Saponarin)	Flavonoid	8360	11100	6560	9	9	9	2.70536	0.00103766	-9.91245	down
pme3392	Pelargonidin 3-O-beta-D-glucoside（Callistephin chloride)	Anthocyanins	184000	274000	339000	9	9	9	3.31325	3.3877e-05	-14.8493	down
pmf0344	(-)-Epiafzelechin	Polyphenol	1840	1840	2770	9	9	9	2.41548	0.00418605	-7.9002	down
pma0249	Selgin 5-O-hexoside	Flavone	9	9	9	136000	67500	231000	3.19408	16092.6	13.9741	up
pma0253	O-methylChrysoeriol 5-O-hexoside	Flavone	7250	5890	1460	52100	27000	16200	1.34075	6.5274	2.70651	up
pma0760	Selgin O-malonylhexoside	Flavone	9	2190	1330	12500	8550	12300	1.6593	9.45027	3.24036	up
pma6576	Spinacetin	Flavone	9	9	9	8690	12400	14000	2.76537	1299.63	10.3439	up
pma6638	O-methylChrysoeriol 7-O-hexoside	Flavone	10700	4000	2520	56700	25000	16700	1.27907	5.71429	2.51457	up
pma6639	Isorhamnetin O-hexoside	Flavonol	412000	677000	609000	10800000	9120000	13800000	1.78238	19.8587	4.3117	up
pmb0550	Cyanidin 3-O-glucoside (Kuromanin)	Anthocyanins	22300000	23300000	27400000	82600000	87600000	147000000	1.21806	4.34521	2.11942	up
pmb0595	Isorhamnetin 5-O-hexoside	Flavonol	88300	143000	129000	1840000	1510000	2390000	1.71247	15.9312	3.99378	up
pmb0602	Syringetin 7-O-hexoside	Flavone	82300	125000	80800	569000	605000	900000	1.43853	7.19889	2.84777	up
pmb0622	C-hexosyl-luteolin O-hexoside	Flavone	9	9	9	2430	3590	1360	2.42855	273.333	8.09452	up
pmb0663	8-C-hexosyl-luteolin O-hexoside	Flavone	9	9	9	8020	10400	14000	2.7483	1200.74	10.2297	up
pmb0713	Tricin 7-O-hexosyl-O-hexoside	Flavone	9	9	9	15700	17600	20100	2.8488	1977.78	10.9497	up
pmb0835	Gallocatechin-gallocatechin	Polyphenol	545000	981000	977000	17600000	19400000	24300000	1.84876	24.4906	4.61416	up
pmb2957	Cyanidin O-syringic acid	Anthocyanins	360000	358000	444000	1620000	1990000	4810000	1.36906	7.24613	2.85721	up
pmb3013	Isorhamnetin O-acetyl-hexoside	Flavonol	2060	9	9	6090	6700	12000	2.07178	11.9297	3.57649	up
pme0333	Apigenin 7-O-neohesperidoside (Rhoifolin)	Flavone	9	9	9	8810	7920	13600	2.73424	1123.33	10.1336	up
pme1398	Delphinidin 3-O-glucoside (Mirtillin)	Anthocyanins	739000	616000	357000	6340000	4720000	6290000	1.57072	10.1343	3.34118	up
pme1539	Isorhamnetin 3-O-neohesperidoside	Flavonol	4870	3390	3070	12200	13300	12100	1.12782	3.31862	1.73058	up
pme1588	Isorhamnetin	Flavonol	47900	50200	24900	615000	411000	1200000	1.71325	18.0976	4.17772	up
pme1777	Cyanidin 3,5-O-diglucoside (Cyanin)	Anthocyanins	870000	1050000	1070000	17600000	17400000	25900000	1.78717	20.3679	4.34822	up
pme1793	Pelargonin	Anthocyanins	282000	373000	612000	6630000	9470000	10200000	1.79854	20.7577	4.37557	up
pme2957	Naringenin chalcone	Flavanone	977000	1150000	748000	3090000	1920000	3390000	1.02299	2.92174	1.54683	up
pme3393	Fustin	Flavonol	3150	9	9	6420	6590	6650	1.95165	6.20581	2.63362	up
pme3401	Syringetin	Flavonol	1930	2030	1620	10000	7470	22900	1.3677	7.23477	2.85495	up
pme3464	Isosakuranetin (4'-Methylnaringenin)	Flavanone	51600	24100	17600	93300	122000	139000	1.17586	3.79743	1.92502	up
pme3609	Cyanidin	Anthocyanins	414000	538000	306000	1060000	1060000	1640000	1.0459	2.98887	1.5796	up
pmf0027	Cyanidin 3-O-galactoside	Anthocyanins	610000	942000	1310000	3680000	3710000	8800000	1.28716	5.65688	2.50001	up
pmf0369	Persicoside	Flavonoid	9	9	9	9	9	38400	1.14982	1422.89	10.4746	up
pmf0374	Isorhamnetin 3-O-glucoside	Flavonoid	189000	300000	339000	5500000	4740000	7840000	1.80737	21.8357	4.44862	up
pmf0392	Persicogenin	Flavonoid	984	1050	9	2080	5040	3790	1.40745	5.34019	2.41689	up
pmf0615	Petunidin 3, 5-diglucoside	Anthocyanins	3040000	3420000	673000	11000000	8830000	10500000	1.22711	4.25207	2.08816	up
pmf0616	Malvidin 3-acetyl-5-diglucoside	Anthocyanins	9	9	9	4700	3730	4620	2.57002	483.333	8.91687	up
pmf0617	Peonidin 3-sophoroside-5-glucoside.	Anthocyanins	9	9	9	3850	2560	2690	2.49039	337.037	8.39676	up

## Sheet: GL vs PL
Differential metabolites between GL and PL
Index	Compounds	Class	GL1	GL2	GL3	PL1	PL2	PL3	VIP	Fold_Change	LogFC	type
pmb0739	Tricin O-hexosyl-O-syringin alcohol	Flavone	25800	18600	21400	3750	4370	4310	1.20421	0.188906	-2.40426	down
pmb3006	Apigenin 7-O-glucoside (Cosmosiin)	Flavone	1090000	1120000	1420000	328000	340000	316000	1.06472	0.271074	-1.88324	down
pme0372	Naringenin 7-O-glucoside (Prunin)	Flavanone	2820000	2890000	2770000	877000	806000	972000	1.01031	0.31309	-1.67535	down
pme1667	Isovitexin 7-O-glucoside (Saponarin)	Flavonoid	8360	11100	6560	9	9	9	2.45462	0.00103766	-9.91245	down
pma0249	Selgin 5-O-hexoside	Flavone	9	9	9	224000	178000	206000	2.97024	22518.5	14.4588	up
pma0760	Selgin O-malonylhexoside	Flavone	9	2190	1330	28500	32800	32100	1.80921	26.4664	4.72609	up
pma6576	Spinacetin	Flavone	9	9	9	22000	17800	19400	2.60217	2192.59	11.0984	up
pma6639	Isorhamnetin O-hexoside	Flavonol	412000	677000	609000	16200000	18400000	20900000	1.75275	32.6855	5.03058	up
pmb0550	Cyanidin 3-O-glucoside (Kuromanin)	Anthocyanins	22300000	23300000	27400000	162000000	185000000	173000000	1.31412	7.12329	2.83254	up
pmb0565	Syringetin 3-O-hexoside	Flavonol	3370	2840	3030	8580	15400	11400	1.05871	3.829	1.93697	up
pmb0595	Isorhamnetin 5-O-hexoside	Flavonol	88300	143000	129000	2960000	3310000	3320000	1.70163	26.6167	4.73426	up
pmb0602	Syringetin 7-O-hexoside	Flavone	82300	125000	80800	1270000	1700000	1470000	1.55072	15.4113	3.94592	up
pmb0663	8-C-hexosyl-luteolin O-hexoside	Flavone	9	9	9	23400	20400	34200	2.64415	2888.89	11.4963	up
pmb0713	Tricin 7-O-hexosyl-O-hexoside	Flavone	9	9	9	106000	115000	72200	2.85724	10859.3	13.4066	up
pmb0835	Gallocatechin-gallocatechin	Polyphenol	545000	981000	977000	53900000	58800000	47400000	1.9166	63.9632	5.99917	up
pmb2957	Cyanidin O-syringic acid	Anthocyanins	360000	358000	444000	22700000	10700000	10700000	1.76484	37.9518	5.2461	up
pmb2992	Acacetin O-glucuronic acid	Flavone	9	9	9	2750	3210	3200	2.26479	339.259	8.40624	up
pmb3013	Isorhamnetin O-acetyl-hexoside	Flavonol	2060	9	9	20600	17600	14300	2.06868	25.2647	4.65905	up
pme0333	Apigenin 7-O-neohesperidoside (Rhoifolin)	Flavone	9	9	9	30500	12700	13300	2.57654	2092.59	11.0311	up
pme1398	Delphinidin 3-O-glucoside (Mirtillin)	Anthocyanins	739000	616000	357000	12300000	10000000	13100000	1.63414	20.6776	4.36999	up
pme1521	Dihydroquercetin (Taxifolin)	Flavonol	48500	41300	28700	125000	111000	145000	1.00075	3.21519	1.6849	up
pme1588	Isorhamnetin	Flavonol	47900	50200	24900	2350000	2460000	3380000	1.92379	66.5854	6.05713	up
pme1662	sakuranetin	Flavone	9	16400	4850	9370	44200	19900	1.23026	3.45595	1.78908	up
pme1777	Cyanidin 3,5-O-diglucoside (Cyanin)	Anthocyanins	870000	1050000	1070000	60600000	51700000	58500000	1.88727	57.1237	5.83602	up
pme1793	Pelargonin	Anthocyanins	282000	373000	612000	29800000	32800000	30000000	1.95055	73.086	6.19152	up
pme3391	Petunidin 3-O-glucoside	Anthocyanins	9	9	9	421000	481000	402000	3.08163	48296.3	15.5596	up
pme3392	Pelargonidin 3-O-beta-D-glucoside（Callistephin chloride)	Anthocyanins	184000	274000	339000	19100000	16900000	19100000	1.93473	69.1343	6.11133	up
pme3401	Syringetin	Flavonol	1930	2030	1620	22500	29900	41200	1.56183	16.7742	4.06817	up
pme3407	Laricitrin	Flavonol	9	9	9	26200	33200	73500	2.71619	4922.22	12.2651	up
pmf0027	Cyanidin 3-O-galactoside	Anthocyanins	610000	942000	1310000	21800000	11200000	12400000	1.54268	15.863	3.9876	up
pmf0369	Persicoside	Flavonoid	9	9	9	13000	12000	12900	2.52628	1403.7	10.455	up
pmf0374	Isorhamnetin 3-O-glucoside	Flavonoid	189000	300000	339000	11500000	12300000	11500000	1.82119	42.6329	5.41389	up
pmf0615	Petunidin 3, 5-diglucoside	Anthocyanins	3040000	3420000	673000	17000000	18400000	22400000	1.35754	8.10318	3.01849	up
pmf0616	Malvidin 3-acetyl-5-diglucoside	Anthocyanins	9	9	9	4930	7050	5100	2.38032	632.593	9.30513	up
pmf0617	Peonidin 3-sophoroside-5-glucoside.	Anthocyanins	9	9	9	19200	15600	25500	2.60174	2233.33	11.125	up

## Sheet: ML vs PL
Differential metabolites between ML and PL
Index	Compounds	Class	ML1	ML2	ML3	PL1	PL2	PL3	VIP	Fold_Change	LogFC	type
pma0253	O-methylChrysoeriol 5-O-hexoside	Flavone	52100	27000	16200	4180	4190	9540	1.41748	0.187933	-2.41171	down
pma1108	Apigenin C-glucoside	Flavone	68600	61300	68800	16900	36900	27600	1.08214	0.409663	-1.28749	down
pma6389	Ayanin	Flavonol	16500	18600	20000	8730	7360	6760	1.09485	0.414701	-1.26986	down
pma6496	Luteolin 6-C-glucoside	Flavone	4260	6180	5300	9	9	3620	2.11785	0.231131	-2.11322	down
pma6638	O-methylChrysoeriol 7-O-hexoside	Flavone	56700	25000	16700	3440	7090	13300	1.2626	0.242175	-2.04588	down
pmb0580	Chrysin 5-O-glucoside (Toringin)	Flavone	316000	359000	494000	133000	137000	160000	1.14702	0.367836	-1.44287	down
pmb0622	C-hexosyl-luteolin O-hexoside	Flavone	2430	3590	1360	9	9	9	2.76381	0.00365854	-8.09452	down
pmb0739	Tricin O-hexosyl-O-syringin alcohol	Flavone	26600	36200	23700	3750	4370	4310	1.6265	0.143699	-2.79887	down
pme0363	Chrysoeriol	Flavone	36100	26100	27400	10700	8460	21100	1.00225	0.44933	-1.15415	down
pme1611	Isohemiphloin	Flavone	135000	103000	142000	43800	46500	74500	1.04132	0.433684	-1.20528	down
pme2949	Hesperetin 7-rutinoside (Hesperidin)	Flavanone	12000	9	9	9	9	9	1.21737	0.00224663	-8.79802	down
pme3208	Glycitin	Isoflavone	11000	7980	6790	3070	3390	5040	1.00097	0.446255	-1.16406	down
pme3393	Fustin	Flavonol	6420	6590	6650	9	3810	5800	1.2979	0.489268	-1.0313	down
pmf0392	Persicogenin	Flavonoid	2080	5040	3790	867	887	1610	1.18208	0.308341	-1.6974	down
pmf0550	Diosmin	Flavonoid	9	338000	9	29400	11800	15100	1.68176	0.166559	-2.58589	down
pma0760	Selgin O-malonylhexoside	Flavone	12500	8550	12300	28500	32800	32100	1.18408	2.8006	1.48574	up
pmb0663	8-C-hexosyl-luteolin O-hexoside	Flavone	8020	10400	14000	23400	20400	34200	1.04068	2.40592	1.26659	up
pmb0713	Tricin 7-O-hexosyl-O-hexoside	Flavone	15700	17600	20100	106000	115000	72200	1.51818	5.49064	2.45697	up
pmb0725	Tricin 7-O-feruloylhexoside	Flavone	6410	6200	4100	10800	14900	10900	1.00337	2.19031	1.13113	up
pmb0835	Gallocatechin-gallocatechin	Polyphenol	17600000	19400000	24300000	53900000	58800000	47400000	1.14191	2.61175	1.38501	up
pmb2957	Cyanidin O-syringic acid	Anthocyanins	1620000	1990000	4810000	22700000	10700000	10700000	1.45736	5.23753	2.38889	up
pmb2992	Acacetin O-glucuronic acid	Flavone	9	9	9	2750	3210	3200	2.84316	339.259	8.40624	up
pmb3114	Epicatechin-epiafzelechin	Polyphenol	6210	4920	7210	24800	17500	12600	1.17077	2.99346	1.58181	up
pme0001	Hesperetin 7-O-neohesperidoside (Neohesperidin)	Flavanone	9	9	9	9	2980	9	1.10338	111.037	6.7949	up
pme0208	Amentoflavone	Flavone	8660	26400	15100	49900	50200	81300	1.29036	3.61643	1.85457	up
pme0324	Chrysin	Flavone	6850	9480	20800	29400	47800	37700	1.2088	3.09453	1.62972	up
pme1500	Kumatakenin	Flavonol	25500	12900	15300	25900	204000	34500	1.05233	4.92365	2.29973	up
pme1562	Epicatechin gallate (ECG)	Polyphenol	3630000	3070000	5290000	14600000	7590000	7920000	1.03615	2.51126	1.32841	up
pme1588	Isorhamnetin	Flavonol	615000	411000	1200000	2350000	2460000	3380000	1.31559	3.67925	1.87941	up
pme1777	Cyanidin 3,5-O-diglucoside (Cyanin)	Anthocyanins	17600000	17400000	25900000	60600000	51700000	58500000	1.18362	2.8046	1.48779	up
pme1793	Pelargonin	Anthocyanins	6630000	9470000	10200000	29800000	32800000	30000000	1.31512	3.52091	1.81595	up
pme2963	Aromadedrin (Dihydrokaempferol)	Flavonol	3330000	3450000	3380000	9580000	6420000	7940000	1.06226	2.3563	1.23652	up
pme3391	Petunidin 3-O-glucoside	Anthocyanins	9	9	9	421000	481000	402000	3.86881	48296.3	15.5596	up
pme3392	Pelargonidin 3-O-beta-D-glucoside（Callistephin chloride)	Anthocyanins	9	9	9	19100000	16900000	19100000	4.49052	2.04074e+06	20.9607	up
pme3407	Laricitrin	Flavonol	9	9	9	26200	33200	73500	3.40902	4922.22	12.2651	up
pmf0027	Cyanidin 3-O-galactoside	Anthocyanins	3680000	3710000	8800000	21800000	11200000	12400000	1.11376	2.8042	1.48759	up
pmf0109	3-O-Acetylpinobanksin	Flavonoid	47300	70600	296000	534000	952000	432000	1.4394	4.63397	2.21225	up
pmf0115	Galangin	Flavonoid	2520	3450	7930	10300	17400	7960	1.04184	2.56547	1.35922	up
pmf0216	Catechin gallate，CG	Polyphenol	115000	101000	174000	494000	248000	231000	1.00741	2.49487	1.31897	up
pmf0344	(-)-Epiafzelechin	Polyphenol	9	9	9	2660	2560	1630	2.76467	253.704	7.987	up
pmf0617	Peonidin 3-sophoroside-5-glucoside.	Anthocyanins	3850	2560	2690	19200	15600	25500	1.60164	6.62637	2.72822	up
